# Supplementary material for: Geographical Parthenogenesis in Alpine and Arctic Plants
Source: Plants (Basel). 2023 Feb 13;12(4):844. doi: 10.3390/plants12040844 (PMC9959270; doi:10.3390/plants12040844)
Supplement: Supplementary file 1 [file plants-12-00844-s001.zip]

Archive with 1 entries (1 files):
- plants-2200672-supplementary.pdf
